# Supplementary material for: Comprehensive analysis of pyroptosis‐related gene signatures for glioblastoma immune microenvironment and target therapy
Source: Cell Prolif. 2023 Jan 21;56(3):e13376. doi: 10.1111/cpr.13376 (PMC9977674; doi:10.1111/cpr.13376)
Supplement: Supplementary file 11 — Table S1. [file CPR-56-e13376-s010.csv]

DEGs from T98G and LN229
T98G_UP	T98G_DOWN	LN229_UP	LN229_DOWN
TUBA1A	MGP	MSMO1	HSPD1P10
NRG1	NNMT	EPHX1	LINC02036
MIR6747	IL1R2	GPX4	SEC14L3
CADM1	ABCG1	SQLE	FNDC3CP
SHISAL1	IL1R1	TSPAN11	TLR2
FGF2	EFEMP1	FASN	PDK1
STC2	CHI3L1	CST7	AC002401.1
NCLN	IGFBP2	SREBF2	AC007292.2
HSPA1B	TMEM100	SLC1A5	PITPNC1
PTX3	ERRFI1	KRT86	NDRG1
ECM2	SAT1	SCD	GAL3ST1
KLF5	PLAC8	SLC48A1	AL450469.1
ATF3	FMO3	PSAT1	GPR84
DHCR24	TXNIP	SYNGR2	RNU6-246P
TMEM154	ANGPT1	MGLL	AC106865.1
AMIGO2	TNFRSF11B	STC2	MIR3131
SLC37A2	MIR210HG	COQ8A	ICAM5
SLC7A5	SCG2	AARS	MIR6806
SERPINB8	AKR1B10	FADS1	SNORA30
HIST1H2AC	ALDH3A1	PHGDH	COX6B2
TNC	MAOA	SHISA4	FNDC7
HMGCS1	HLA-DRA	ARMC9	ERO1A
ABL2	CLCA2	PIR	FAM83E
TCTA	EGLN3	RPS27L	MIR26A2
DHCR7	TNFSF10	FUT1	RF00152
TRAF1	CEMIP	PHLDA3	LINC00887
HS6ST3	VWA5A	IDI1	NAV2
CHAC1	COL3A1	PDK4	AC096531.1
INHBA	CADM3	TNFSF9	RF00573
PTGER4	CCL2	BAX	SFRP1
PPP1R15A	WNT6	SV2A	IL33
SH3BP4	PTCHD4	OPLAH	HNRNPCP4
AC105177.1	GGT5	MYH14	AP003557.1
SLC6A9	A2M	PCK2	ITGA2
EGFR	CES1P1	SLC12A8	BICDL2
NAV3	SULF2	FBXO22	FBXO39
IL32	CPE	FDXR	ASIC4
LINC00973	IFITM1	SCG5	SEMA4A
AC005532.1	IGFBP5	AJUBA	RASSF8-AS1
RPLP0P2	MYBPC1	DDB2	AC026803.1
KLF2	PDGFRA	CHAC1	TFPI2
SLC22A18AS	RASL11A	AC008966.1	ADAM19
ZBED3	PADI3	TBC1D2	DUSP6
SLC2A6	SPARCL1	KLF15	MYORG
SESN2	PLA2G2A	CASZ1	ATP6V1G1P2
INHBB	CP	TP53	A3GALT2
HERC6	SLC2A3	ALOX5AP	FCRL6
GPR1	DEPP1	OSER1-DT	TNF
NTM	ZAP70	MAP1A	COL7A1
SLC16A9	MMP13	RPL12P14	PDK2
PARD6A	RPS29P2	ZNF219	HAS2
LY6K	CA9	ZMAT3	NLGN3
SERPINB2	STAC2	SQSTM1	FAM129C
TOB2P1	CD74	ZBED3	JAM2
HIST1H2BD	PCDH18	DAPK1	CREG2
GGT4P	S100A9	ECI1	SBK3
CSF2	AC106865.1	PBXIP1	NR4A3
TREML3P	TEX19	SMPDL3B	BHLHE40
CAVIN3	KLRC2	CCDC69	RASSF1
LINC00565	RERG	HMGA1P8	PANX1
DTWD2	RGS4	KRT80	BCL2A1
AC090587.2	SEMA6B	DHCR7	CXCL10
LINC01133	PLA2G5	AKNAD1	NIPAL1
AL596223.1	TSPAN15	COQ10A	EGR1
SYNC	SPATA8	SLC1A4	AC004448.2
RPL12P14	APOE	INHBE	FBXO5
RN7SL535P	MIR3687-1	PTPRR	RHCG
CICP16	HPCAL4	SH3BP4	IGF2BP3
LINC00536	TSPAN19	TRIM3	RSPH6A
Z97985.1	APOC1	IARS	GBP7
HRAT5	AL049796.1	PAPPA	KCNC3
RNU6-322P	MIR302C	WDR5B	RNU6-1140P
LINC01443	AC136475.7	FTL	PAEP
DUSP8	IL1R1-AS1	TLCD1	IL11
MIR3149	S100A8	LINC00475	RNU6-762P
AL359921.2	TMEM88B	PYCR1	LBP
MIR3181	AGT	AL590004.3	NUP210
SNORA58	RNU6-315P	PCYT2	PMP22
SNORA74D	SNORA49	FADS2	LY6G6C
AC100821.2	AP001189.4	CBS	PLSCR2
MIR6719	RNU6-902P	PLK2	TREM1
HIST1H3E	MIR4534	TPRA1	AC136475.9
AC093642.1	MIR212	RRM2B	BMP6
GGT8P	RNU6-583P	ASS1	GPRC5A
BX640514.2	AC008875.1	AL132639.2	SGCA
SNORD14E	AL122125.1	AC144652.1	AC069528.1
HNRNPA1P27	AC012625.1	CAPS	AC108134.1
IFNB1	AC107308.1	GREB1	AC012574.1
KRT34	MIR132	EDA2R	GPD1
AC010809.1	MIR579	TSPAN1	BRIP1
AC106037.1	MIR3146	DHCR24	FGF7
MIR6081	CST1	KRT81	CDHR4
BRD9P2	RPS12P26	CYP1A1	Z93241.1
AL121580.1	CA4	CD22	NLRP3
AC012065.2	RF00015	KCNG1	MPIG6B
AL158211.3	AP005899.1	SLC6A9	TNFAIP8
MIR4482	AC233300.1	UNC5B	AC187653.1
AL356299.2	AC012462.3	NTN4	CCL8
MIR503	AL451050.2	SUN3	C4orf47
RN7SL812P	AP001178.1	AL118558.3	GPR132
AC021066.3	RNU6-884P	NDUFA4L2	SAMD14
AP003392.2	AC093627.3	FOXN3-AS1	TEX29
AC016717.1	AC138819.1	GGT4P	CSRNP1
AL354872.2	MIR93	SLC46A3	DCSTAMP
AC068722.2	KLRC4	AC007906.2	PLAUR
SNORD69	AC239584.1	TSSK6	AP003108.5
RF00426	AC136475.2	ANGPT4	COL27A1
AC073316.2	AC005786.1	PLEKHF1	CP
RF02039	AC087442.1	PARD3B	SLC2A5
MT-TI	RPL39P38	AC105942.1	AL121829.2
Z95152.1	RNU2-11P	LINC00847	AC008622.1
RNU2-58P	AC113139.1	LINC01085	SPRY4
CR392039.1	SNORA30	VAT1	SMTN
SNORA70G	AC010331.1	PIK3R3	AP001767.2
RNA5SP268	AC128657.1	TRIB3	RNF112
MIR5192	MIR210	ATP6V0E2	CSF3
AL355483.1		GDF15	IFNA12P
UBE2FP1		RPS6KA2	GPR146
SNORA15B-2		ABHD4	PPFIA4
AC018638.3		AL161431.1	CTSW
AC137894.1		AC018413.1	GCGR
EIF3CL		SGCG	TNFRSF1B
MIR548O		THEM6	STX1A
		BCAT1	HILS1
		DAGLB	RNU6-403P
		KLHL4	MUC20
		PTCHD4	AC005000.1
		NATD1	FUT11
		IDH1	EDNRA
		RN7SL659P	FNDC4
		AC003965.1	RNU6-446P
		LINC01443	HILPDA
		AL356585.2	LAMA5
		ABLIM3	KIAA1755
		CYP4F3	BX640514.1
		FICD	NT5E
		Z99916.2	AP002852.1
		RAB39B	C19orf18
		TGFB2	AC007991.4
		HIST3H2A	AEBP1
		CD70	AC022784.5
		RENBP	GDNF
		AHNAK2	CTRC
		MIR5188	INHBA
		GPR1	LINC02048
		C3	AC004832.2
		C15orf65	ADSSL1
		NOV	RIPOR3
		AGFG2	HIGD1B
		CTH	LTA
		TIMM10B	S1PR3
		CYR61	PLA2G10
		DYSF	HLA-DOB
		AC080112.1	ADAMTSL4
		AC069185.1	ZDHHC19
		SH3RF2	DNM1P33
		LINC00857	TLX2
		SLC38A1	ADAM8
		BTG2	ESM1
		MIR3189	SRMS
		AC005326.1	ACPP
		KRT7	SERPING1
		RNU1-138P	LRRC71
		AC007405.3	DPP4
		STIM1	ZDHHC11
		AC010457.1	LINC01546
		HES6	STIL
		IMPA2	XIRP1
		ITIH5	ICAM1
		HIST1H2BD	CRACR2B
		MAP2	Z82186.1
		KITLG	PPP1R3B
		PCDH1	LINC00659
		AC025181.2	AC107021.2
		GATA3	PYGM
		FPR1	RNF122
		RTN4R	AC090673.1
		AP000221.1	FES
		F2RL3	GPAT3
		AQP11	HAPLN3
		CCPG1	LINC02551
		CRYAB	SNAI2
		AC245100.3	REM2
		RAPGEF1	THCAT158
		PURPL	AC011511.5
		GDPD1	GSDMC
		ALDH1L2	ZC3HAV1L
		KCNJ2-AS1	CXCL9
		DDX39BP2	HS3ST3A1
		PAPPA2	MMP25
		NFE2L1	IL1B
		BIRC3	SLC6A13
		TXNRD1	HOXA13
		PAWR	OR52N4
		SLC35F6	AC015909.3
		GCNT3	AC145676.1
		STRA6	AP006621.1
		BEX2	REELD1
		DKK1	PTK6
		LINC01081	APOL4
		DNAJC9-AS1	CNIH2
		CES1	ANTXR2
		ADM2	CCDC163
		FCMR	CXCL11
		FAM129A	FANCI
		AC016559.2	S100A14
		ATP1A2	AL354836.1
		NGF	MIR4257
		AKNA	LRRC15
		VMAC	AC007220.1
		BEX4	EEF1GP5
		NCR3LG1	P4HA1
		TCEA1	SLC8A2
		MIR503HG	RF00568
		LURAP1L	CCL3L1
		ASNS	AP001178.1
		KCNJ2	MEFV
		AC016590.3	ADM
		AC013724.1	C21orf58
		AC005336.1	CTRB1
		RNU4-23P	MIR645
		AC089983.1	SLAMF9
		SH3RF3	ATP2B3
		MIR4737	RPSAP46
		MIA2	AP002784.1
		FTH1P23	TRIM9
		ITPKA	RNU6-678P
		FAM27B	RASGRP4
		BMF	SNAP25
		RHOT1P3	AL139246.3
		CYP4F11	UCN2
		NUPR1	GNG11
		AC007560.1	C2orf72
		AC026436.1	LRFN5
		MIR8064	AC009078.2
		MIR4263	PLEKHG6
		STK32A	ENO2
		RNF185	TNS1
		MICALL1	MCPH1-AS1
		AC005736.1	SH2D2A
		MMP15	RPSAP52
		COL15A1	NINJ2
		IGDCC4	ANPEP
		CLGN	ZNF300P1
		SLC3A2	AC010422.8
		HLA-W	MIR3177
		FTH1P7	APCDD1L-DT
		SH3BGR	MIR649
		MIR3671	C11orf91
		WFDC21P	C11orf96
		GDF5	SLC2A3
		AC144568.1	PKMP3
		LINC01564	SLC25A47
		AC009159.3	ITGA6
		SPRR2E	SSTR1
		AC023043.4	TUBB3
		AC121757.1	DNAH1
		AC131094.1	POLN
		DLC1	AL354719.2
		AC009268.2	RNF223
		KRT87P	AC004832.6
		AC135721.1	NUDT17
		AC009093.4	CD38
		PINCR	PLPP3
		SLC7A11	JUN
		KLHDC7B	ADAM12
		FRG1-DT	CA15P1
		AP002478.1	RGS17
		SPRR2D	KCNH3
		AL691426.1	VAMP1
		AC023157.2	BEND5
		FLRT2	ASPH
		AC093642.1	SLC39A5
		IL20RB	TIGD3
		AC090192.2	TEKT1
		AL590666.2	CD40
		RN7SL823P	EGR2
		HIST1H4D	DOCK4
		GGT8P	LINC01844
		LINC01477	LEMD1
		AC119751.6	BMP2
		DTWD2	AMPD3
		SNORA75	SERPINA1
		AC107373.1	NDNF
		LINC01881	RGS2
		MIR3909	BX640514.2
		CPAMD8	FLRT3
		AC124798.1	MMP9
		JMY	IFNWP2
		AC027612.1	AL137026.2
		DMGDH	IL36G
		RF00151	ADAMTS3
		LCN2	AP001062.1
		HIST2H2BE	MMP1
		C1R	AL512306.3
		HIST3H2BB	CFAP45
		AC016876.3	MUC13
		DLX2	IFNE
		AL158839.1	GRB7
		RTP3	IL3RA
		TLN2	CCL3
		AL118558.4	AC015909.2
			P2RY1
			RF02039
			MIR210HG
			PRDX3P2
			ARMC12
			TICRR
			GOLGA6A
			SELPLG
			SYNDIG1
			LINC01411
			AC025252.2
			NTSR1
			STC1
			SLC26A4
			DDN
			SYT7
			MAJIN
			CTRB2
			AP003065.1
			TMEM45A
			CTSL
			ACOD1
			EFCAB12
			PRLH
			ASGR1
			C10orf90
			RNU6-725P
			BCRP3
			LINC01127
			TENT5A
			AL645608.8
			BDKRB2
			SGO2
			LINC01451
			DPYSL4
			AOC3
			AC025678.3
			LDHC
			LRRC66
			GABRR2
			C6orf141
			MDGA1
			IL10RB-DT
			SAMSN1
			TULP2
			PTCH2
			MGAT4EP
			SOCS3
			AC007448.4
			LSMEM2
			AC112721.1
			PI3
			FZD8
			LINC01191
			FOS
			ARHGAP31-AS1
			ZSWIM5
			WNT7B
			CD1D
			AL353732.1
			MOGAT3
			ADPRHL1
			AP000356.3
			AC007569.1
			AP005899.1
			ATP5MFP5
			ADORA2A-AS1
			SLC6A16
			VGF
			PPP1R2P1
			SNORA38
			TMEM158
			AP001767.3
			AC108134.4
			AC010616.1
			FNDC11
			AL391903.1
			AC132938.1
			WBP1LP2
			PLVAP
			HMGN1P13
			AC108134.3
			PAN2
			AC026803.2
			DUOXA1
			RPL12P37
			MCM4
			AL512306.2
			AC135506.1
			BNIP3
			AC116552.1
			EIF1P6
			RNF39
			P2RY11
			HAS2-AS1
			CD300E
			CDC6
			BATF3
			CIITA
			CD7
			AP001099.1
			AP000911.1
			ST8SIA5
			DCST2
			CDCA2
			AC005005.2
			SPACA4
			CNTD2
			SLAMF8
			C9orf24
			PTPN6
			SH2D4A
			STARD4-AS1
			AC008667.3
			CCL7
			DBH-AS1
			RFC3
			CD27
			AC242988.2
			AC099548.2
			MIR3132
			MRGPRX3
			WFDC3
			LINC00482
			MT-TI
			AANAT
			RAD51AP1
			IGSF9
			KRT79
			AL358472.2
			HSPA6
			MFNG
			TCAF2
			RNU6-1311P
			AC137936.2
			HS3ST3B1
			AP005019.3
			RNU7-136P
			RHBDF2
			AC074135.1
			DDIT4L
			RPS29P1
			MMP14
			AC026461.3
			RPS12P26
			MYH15
			RN7SL34P
			ORC1
			AC012254.5
			NDP
			BX470102.2
			MMP10
			AL157371.2
			AL162274.1
			ADAMTS12
			PECAM1
			BLM
			GJC2
			KIF20B
			AC015853.2
			AC068481.1
			KRT17
			MT-TS1
			LINC02094
			TFAMP1
			RPL23AP3
			GADD45B
			SPEF1
			VTI1BP2
			AP003068.4
			TBX3
			SLC1A1
			AL513497.1
			AC016738.2
			BMP5
			CLSPN
			CSF2
			AC132872.4
			AL078604.2
			GFPT2
			RPS2P32
			PRR7-AS1
			RFPL3S
			BGLAP
			AL157395.1
			IDO1
			AL590666.1
			AC093627.3
			ATAD2
			AC022211.3
			LINC01585
			THBS2
			LINC01337
			SLC5A3
			GAPDHP32
			GCH1
			IL7R
			SPRY2
			AC010680.5
			IL24
			IL1R2
			AC092687.3
			CCER2
			NCAPG2
			AC004069.1
			AC137894.1
			SNED1
			ENDOU
			LINC02574
			AC025252.1
			AC022400.4
			ADAMTSL4-AS1
			TSPAN15
			PDCL3P4
			SERPINF2
			AC084026.3
			GBP2
			AL161733.1
			SLC26A10
			AC145098.2
			FSTL1
			NREP
			CISH
			AC004832.5
			CD53
			DOT1L
			SCG2
			CILP2
			LINC01802
			SEC14L2
			RNU6-850P
			AC114284.1
			RNF144A
			AC015660.2
			DHDH
			IFNA8
			POM121L9P
			DHRS9
			SEMA6C
			RNA5SP385
			IL13
			DIAPH3
			SYTL5
			PILRA
			AC022467.1
			TREML1
			HSD11B1
			AC025165.4
			TYMSOS
			AC002401.3
			ITGA6-AS1
			MRAP2
			GREM2
			AC005393.1
			AC074132.1
			CAVIN4
			QRFP
			LINC02268
			AC098479.1
			AL356356.1
			GINS1
			LINC01502
			AC008440.1
			TNK1
			SLCO4A1
			HMCN1
			AL158800.1
			ALDOC
			POLQ
			RN7SL236P
			TMEM190
			CEACAM1
			MIR3945HG
			SPINK4
			RAB20
			FER1L4
			AC012085.1
			KIAA1549L
			ANGPTL4
			DGAT2L7P
			PPAN
			FAM167B
			MLN
			AL672291.1
			AL157935.2
			AC080038.1
			IFNA1
			AC087362.2
			ZFP36
			DEPP1
			CD44
			DPYD
			ADORA2A
			FAM78B
			CKM
			CALHM6
			PLCXD3
			ATP2A1
			ESCO2
			CENPE
			SEMA4B
			AP001476.3
			CCL2
			RNU4-85P
			FANCD2
			AC132872.3
			AL035665.1
			AC108136.1
			SH3D21
			OR52N3P
			AC020765.2
			RPL7P3
			SLC7A4
			PRKXP1
			SPRY1
			SAT1
			GAPDHP33
			AC009495.2
			AP000892.2
			AL451007.1
			RAD54L
			AQP9
			CKAP2L
			STK19B
			LINC01711
			MIR4256
			AC053503.3
			PSMC3IP
			GRB14
			CA9
			AP001922.5
			XRCC2
			ANXA2R
			AC127496.1
			AC008649.2
			TCF19
			C20orf141
			DGCR10
			PYGL
			AC016396.1
			AC112721.2
			SYCE2
			AK4
			KNL1
			AC106037.2
			AC091435.2
			AC141557.2
			LINC01397
			GEM
			Z97200.1
			PLK4
			DTL
			AC061992.1
			AL021937.1
			PLOD2
			AC078860.1
			ESPL1
			PFKFB4
			CXCL8
			AL355304.1
			AC007292.3
			AC010735.2
			ZDHHC20P1
			KIF18B
			ARHGAP22
			PGAM1P7
			EGLN3
			HLA-DOA
			MND1
			CBR3
			MIF-AS1
			AC026954.1
			ZNF385D
			FAM111B
			RF00570
			MGC27382
			LY6K
			AL645939.3
			FAM162A
			SGO1
			GNG3
			AL772284.1
			PGK1
			RN7SL124P
			CXCL1
			MARCKSL1
			E2F8
			AL589666.2
			IFNWP19
			AL022313.2
			LRRN2
			SHC1P2
			MIR4284
			NEIL3
			RNU6-45P
			PSD2-AS1
			AC020612.3
			LTBP1
			Z85994.1
			RF02038
			GINS4
			CDC25A
			S100A16
			TNFAIP6
			OLFML2B
			AL049629.1
			FAM180A
			NPM1P13
			ASIC3
			AL078621.3
			RN7SL600P
			RN7SL473P
			AL592148.2
			NDC80
			AC004816.2
			F2RL1
			ARF4P2
			KIF15
			AC024267.3
			CIT
			EREG
			LGALS17A
			AC245884.9
			PDIA3P2
			OR52N2
			AL645940.1
			HSD3BP4
			ACRBP
			RNA5SP97
			MCM10
			AL356215.1
			BDKRB1
			GBP5
			RN7SL402P
			ITGAX
			CIP2A
			U47924.3
			POSTN
			S100A13
			CENPI
			TYMS
			AC079313.1
			IFNA11P
			SMILR
			ASCL3
			CFH
			COL5A3
			AL049833.1
			VSIG2
			AC015909.4
			GAPDHP27
			TNFSF13B
			LAMB1
			SPAG5
			AC008429.1
			AC084262.1
			AC004775.1
			APCDD1L
			MAFB
			GGTLC4P
			KIF14
			SMIM11A
			MAD2L1
			ERCC6L
			AC093063.1
			MIR210
			AC068338.3
			AOC2
			PKIA
			AL450469.2
			GINS2
			COL5A1-AS1
			ERRFI1
			VAV3
			AC016722.1
			FCER1G
			ITGB7
			RNU6-315P
			FIBCD1
			CDC45
			FDCSP
			MIR3188
			RPL23AP93
			KIF23
			GLYATL1P2
			MTFP1
			MT-TS2
			MKI67
			AC129492.5
			RF00416
			GYS1
			ASPM
			RNU4-90P
			ACAP1
			NCAPH
			AC069200.1
			CRABP2
			RRM2
			AC097451.1
			AK4P1
			PHLDA1
			ARHGAP11A
			NES
			CD274
			AURKB
			LINC02244
			SNORA14B
			CDH11
			AP001062.2
			CDT1
			AC004832.4
			COL6A3
			LINC01119
			AC093801.1
			AL354718.3
			CYTH4
			RNU6-510P
			AC096888.1
			TGM2
			HMGB1P49
			AL021937.4
			HMGA2
			AC107021.1
			AL445471.1
			ZWINT
			KIF11
			RPRML
			PDZRN3
			NAPA-AS1
			BCL2L2-PABPN1
			LIF
			ALDOA
			ACOX2
			AC010655.2
			PTGER2
			DUSP5
			AL021937.2
			SRPX
			CASP14
			TTK
			PRDM1
			SHCBP1
			MIR3125
			AC090023.1
			AC110285.6
			HM13-AS1
			EFCAB13
			F3
			NCAPG
			CCR1
			AP006287.1
			AC010931.3
			AL135818.2
			ADAMTS9
			AP000240.1
			C3AR1
			AC108673.2
			SEMA7A
			AC135050.5
			CDCA8
			AC132008.1
			MIR31HG
			CD44-AS1
			EXO1
			GBP1
			LMNB1
			AL031651.2
			CDCA5
			AL354919.2
			LINC02544
			RPL7P4
			AC107016.1
			RNU6-767P
			AC008537.3
			LRRC17
			DNER
			PKMYT1
			SPC25
			AL592431.2
			NTN1
			AC023794.4
			AC064875.1
			AC244090.2
			CTSC
			NOP53-AS1
			AL021578.1
			RNU6-1048P
			RNU6-301P
			AC097534.2
			GALNT18
			CENPF
			SNORA80B
			IFNA20P
			VTRNA1-1
			NPIPB6
			RNA5SP298
			SKA1
			GNRH2
			AP001437.1
			RPL35AP32
			HJURP
			CST6
			IER3
			TM4SF1
			CEACAM19
			NUSAP1
			SIRPB1
			AC007991.2
			AC112484.4
			GJA1
			AL391427.1
			CTSV
			KIFC1
			AL365203.2
			MIR219A1
			AC127496.3
			AC034223.2
			BUB1
			UHRF1
			AC008267.3
			KDM7A
			DEPDC1
			MYBPH
			SPC24
			AC017104.3
			ID2
			AC008610.1
			NTN3
			IL1RN
			CCNA2
			AL365356.5
			RPL36P2
			TOP2A
			AL031722.1
			CENPU
			RN7SL336P
			EME1
			AC022126.1
			AC104695.2
			RN7SL429P
			AURKA
			S100A9
			TROAP
			AC003092.1
			GNG2
			NID2
			IL4I1
			FAM83D
			CDK1
			VWA1
			AC128657.1
			RPL17P50
			AC004839.1
			NRGN
			RNU6-1223P
			SCARA3
			PAQR6
			PADI3
			CNTN1
			PIMREG
			AC027644.2
			ZNF367
			C1QTNF2
			AC009955.3
			C1QL1
			AC005046.1
			AL121845.4
			NRN1
			LINC00565
			CDC25C
			LOXL2
			AC106886.1
			CENPA
			MIR3176
			ANLN
			PCLAF
			PRSS35
			ASF1B
			AP003390.1
			BUB1B
			AC127502.1
			AC083837.1
			RF01293
			AC009486.1
			AL031846.1
			RXFP4
			AP002754.2
			TRIB2
			Z82244.2
			IL18BP
			SNORA31
			HMGN2P46
			AL355864.1
			RNU6-1161P
			UBE2C
			KIF2C
			PDGFRA
			AC244034.2
			NMU
			NUF2
			MYBL2
			SNORA68B
			TPX2
			AC105020.5
			GTSE1
			AVIL
			TRBV20-1
			RN7SL130P
			GBP4
			AL645939.2
			SPRY4-AS1
			IL23A
			RNU6-26P
			TRIM74
			C13orf46
			KIF4A
			AC141557.1
			RN7SL368P
			MIR222
			TYMP
			RPL31P52
			DLGAP5
			AC004980.2
			GLIPR1
			GGH
			AL133330.1
			MIR4324
			RNA5SP195
			PBK
			PRR11
			GLUL
			SKA3
			AC005387.2
			RNU6-97P
			AC138866.1
			RAMP1
			RN7SL333P
			S100A8
			AC004890.1
			ODF3B
			E2F1
			CKS1BP1
			PTGS2
			CCNB2
			FAM20C
